# Supplementary material for: Reimplantable Microdrive for Long-Term Chronic Extracellular Recordings in Freely Moving Rats
Source: Front Neurosci. 2019 Feb 21;13:128. doi: 10.3389/fnins.2019.00128 (PMC6393392; doi:10.3389/fnins.2019.00128)
Supplement: DATA SHEET S1 — STL files and G code for manufacturing the parts of the microdrive. [file Data_Sheet_1.ZIP]

Archive with 8 entries (7 files):
- STL Files & G Codes/
- STL Files & G Codes/Baseplate.stl
- STL Files & G Codes/Piston.NC
- STL Files & G Codes/Nut.STL
- STL Files & G Codes/Bushing.NC
- STL Files & G Codes/Electrodes cover.STL
- STL Files & G Codes/EIB cover.STL
- STL Files & G Codes/Housing element.STL
